# Supplementary material for: Evaluation of mitochondrial DNA copy number estimation techniques
Source: PLoS One. 2020 Jan 31;15(1):e0228166. doi: 10.1371/journal.pone.0228166 (PMC6994099; doi:10.1371/journal.pone.0228166)
Supplement: S1 Table — (XLSX) [file pone.0228166.s003.xlsx]

## Sheet: Sheet1
	S1 Table. Picard sequencing summary metrics definitions.
	Category	Picard Metric	Measurement
	First of pair	PCT_PF_READS	Fraction of reads which pass Illumina's filter
		PF_MISMATCH_RATE	Rate of bases mismatching the reference for all bases aligned to the reference sequence
		PF_HQ_ERROR_RATE	Fraction of bases from reads with mapping quality ≥ Q20 which mismatch the reference
		PF_INDEL_RATE	Number of indel events per 100 aligned bases
		MEAN_READ_LENGTH	Mean read length
		PCT_CHIMERAS	Fraction of reads that map outside of a maximum insert size or have two ends mapping to different chromosomes
	Second of pair	PF_MISMATCH_RATE	Rate of bases mismatching the reference for all bases aligned to the reference sequence
		PF_HQ_ERROR_RATE	Fraction of bases from reads with mapping quality ≥ Q20 which mismatch the reference
		PF_INDEL_RATE	Number of indel events per 100 aligned bases
		PCT_CHIMERAS	Fraction of reads that map outside of a maximum insert size or have two ends mapping to different chromosomes
	Pair	PF_MISMATCH_RATE	Rate of bases mismatching the reference for all bases aligned to the reference sequence
		PF_HQ_ERROR_RATE	Fraction of bases from reads with mapping quality ≥ Q20 which mismatch the reference
		PF_INDEL_RATE	Number of indel events per 100 aligned bases
		STRAND_BALANCE	Ratio of reads which pass Illumina's filter aligned to the positive strand versus those aligned to the negative strand
