# Supplementary material for: Evaluation of mitochondrial DNA copy number estimation techniques
Source: PLoS One. 2020 Jan 31;15(1):e0228166. doi: 10.1371/journal.pone.0228166 (PMC6994099; doi:10.1371/journal.pone.0228166)
Supplement: S2 Table — *Duffy locus associations were performed in Blacks only. (XLSX) [file pone.0228166.s004.xlsx]

## Sheet: Sheet1
	S2 Table. Associations of known correlates with mtDNA-CN estimation platforms.
	Cohort	Assay	Age			Sex			WBC			Duffy locus*			CVD
			p value	Beta	SE	p value	Beta	SE	p value	Beta	SE	p value	Beta	SE	p value	HR	95% CI
	ARIC	Exome	0.23	-0.006	0.005	0.44	0.05	0.06	9.04e-10	-0.11	0.02	0.02	0.08	0.03	0.21	0.91	0.78 - 1.06
		Affy	0.33	-0.005	0.005	2.69e-09	0.37	0.06	7.09e-16	-0.14	0.02	2.57e-08	0.3	0.06	0.000118	0.78	0.69 - 0.88
		WES	0.82	-0.001	0.005	9.02e-08	0.33	0.06	1.81e-07	-0.09	0.02	2.65e-05	0.23	0.06	0.01	0.83	0.72 - 0.96
		WGS	0.004	-0.02	0.005	9.95e-14	0.46	0.06	6.97e-16	-0.14	0.02	7.14e-09	0.3	0.05	1.47e-08	0.63	0.54 - 0.74
	MESA	Exome	3.77e-07	-0.008	0.002	0.08	0.06	0.03	NA	NA	NA	0.003	0.16	0.05	0.26	0.93	0.82 - 1.06
		Affy	2.21e-10	-0.01	0.002	1.16e-23	0.34	0.03	NA	NA	NA	1.19e-10	0.3	0.05	0.04	0.87	0.73 - 1.00
		qPCR	0.002	-0.005	0.002	7.09e-09	0.2	0.03	NA	NA	NA	0.003	0.15	0.05	0.25	0.93	0.82 - 1.05
	*Duffy locus associations were performed in Blacks only
