# Supplementary material for: Evaluation of mitochondrial DNA copy number estimation techniques
Source: PLoS One. 2020 Jan 31;15(1):e0228166. doi: 10.1371/journal.pone.0228166 (PMC6994099; doi:10.1371/journal.pone.0228166)
Supplement: S3 Table — *Duffy locus associations were performed in Blacks only. (XLSX) [file pone.0228166.s005.xlsx]

## Sheet: Sheet1
	Supplemental Table 3. Relative performance of methods as rated by standardized –log p values.
	Cohort	Assay	Age	Sex	WBC	Duffy locus*	Incident CVD	mean	median
	ARIC	Exome	0.55	0	2.302	0	0	0.57	0
		Affy	0.4	8.214	8.407	5.891	3.24	5.231	5.891
		WES	0	6.688	0	2.878	1.156	2.144	1.156
		WGS	2.336	12.646	8.414	6.447	7.144	7.398	7.144
	MESA	Exome	3.686	0	NA	0	0	0.922	0
		Affy	6.918	21.838	NA	7.402	0.77	9.232	7.16
		qPCR	0	7.052	NA	0	0.017	1.767	0.009
	*Duffy locus associations were performed in Blacks only.
