# Supplementary material for: Evaluation of mitochondrial DNA copy number estimation techniques
Source: PLoS One. 2020 Jan 31;15(1):e0228166. doi: 10.1371/journal.pone.0228166 (PMC6994099; doi:10.1371/journal.pone.0228166)
Supplement: S4 Table — *Duffy locus associations were performed in Blacks only. (XLSX) [file pone.0228166.s006.xlsx]

## Sheet: Sheet1
	Supplemental Table 4. Relative performance of WGS and Affymetrix as rated by standardized –log p values.
	Cohort	Assay	Age	Sex	WBC	Duffy locus*	Incident CVD	mean	median
	ARIC	Affy	0	0	0	0	0	0	0
		WGS	1.04	0.63	3.82	2.26	3.29	2.208	2.26
	*Duffy locus associations were performed in Blacks only.
