# Supplementary material for: Evaluation of mitochondrial DNA copy number estimation techniques
Source: PLoS One. 2020 Jan 31;15(1):e0228166. doi: 10.1371/journal.pone.0228166 (PMC6994099; doi:10.1371/journal.pone.0228166)
Supplement: S5 Table — Values are number (%) or mean ± SD; Abbreviations: SD, standard deviation; CVD, cardiovascular disease. (XLSX) [file pone.0228166.s007.xlsx]

## Sheet: Sheet1
	Supplemental Table 5. Participant characteristics for dPCR Subset.
	Participant Characteristics	MESA
	n	983
	White	405 (41.2)
	Black	233 (23.7)
	Hispanic	345 (35.1)
	Sex (female)	529 (53.8)
	Age	60.5 ± 9.4
	Incident CVD	68 (6.9)
	Values are number (%) or mean ± SD;
	Abbreviations: SD, standard deviation;
	CVD, cardiovascular disease
