# Supplementary material for: Evaluation of mitochondrial DNA copy number estimation techniques
Source: PLoS One. 2020 Jan 31;15(1):e0228166. doi: 10.1371/journal.pone.0228166 (PMC6994099; doi:10.1371/journal.pone.0228166)
Supplement: S6 Table — *Duffy locus associations were performed in blacks only. (XLSX) [file pone.0228166.s008.xlsx]

## Sheet: Sheet1
	Supplemental Table 6. Associations of known correlates with mtDNA-CN estimation platforms for dPCR subset.
	Cohort	Assay	Age			Sex			Duffy locus*			CVD
			p value	Beta	SE	p value	Beta	SE	p value	Beta	SE	p value	HR	95% CI
	MESA	Affy	0.004	-0.01	0.003	7.44e-06	0.29	0.06	0.000828	0.34	0.1	0.78	1.04	0.80 - 1.35
		qPCR	0.52	-0.002	0.003	2.44e-07	0.33	0.06	0.35	0.09	0.1	0.12	0.82	0.63 - 1.06
		dPCR	0.000335	-0.012	0.003	0.00963	0.17	0.06	0.27	0.12	0.11	0.06	1.25	0.99 - 1.57
	*Duffy locus associations were performed in Blacks only
