# Supplementary material for: Evaluation of mitochondrial DNA copy number estimation techniques
Source: PLoS One. 2020 Jan 31;15(1):e0228166. doi: 10.1371/journal.pone.0228166 (PMC6994099; doi:10.1371/journal.pone.0228166)
Supplement: S7 Table — *Duffy locus associations were performed in blacks only. +Affymetrix and dPCR effect size estimates were in opposite direction as known effects and thus the -log p value of qPCR was standardized to a p value of 1 for Affymetrix and dPCR. (XLSX) [file pone.0228166.s009.xlsx]

## Sheet: Sheet1
	Supplemental Table 7. Relative performance of methods as rated by standardized –log p values for dPCR subset.
	Cohort	Assay	Age	Sex	Duffy locus*	Incident CVD+	mean	median
	MESA	Affy	2.17	3.11	2.63	0	1.98	2.4
		qPCR	0	4.6	0	0.91	1.38	0.46
		dPCR	3.19	0	0.11	0	0.83	0.06
	*Duffy locus associations were performed in Blacks only
	+Affymetrix and dPCR effect size estimates were in opposite direction as known effects and thus the -log p value of qPCR was standardized to a p value of 1 for Affymetrix and dPCR.
